# Supplementary material for: Neonatal resuscitation: EN-BIRTH multi-country validation study
Source: BMC Pregnancy Childbirth. 2021 Mar 26;21(Suppl 1):235. doi: 10.1186/s12884-020-03422-9 (PMC7995695; doi:10.1186/s12884-020-03422-9)
Supplement: Supplementary file 2 — Additional file 2. EN-BIRTH metadata definitions of selected indicator options for validity testing. [file 12884_2020_3422_MOESM2_ESM.xlsx]

## Sheet: Sheet1
Every Newborn BIRTH multi-country validation study: informing measurement of coverage and quality of maternal and newborn care
Neonatal resuscitation: EN-BIRTH multi-country validation study
Additional File 2. EN-BIRTH Metadata definitions of selected indicator options for validity testing
Indicator	Numerator
Not crying at birth	Observed to:	Not cry in the first minute after birth
	Survey women’s report, answered no to:	“Did you hear your baby cry immediately after birth?”
Not breathing at birth	Observed to:	Not breathe in the first minute after birth
Stimulation	Observed to:	Stimulate the baby
	Survey maternal report, answered yes to:
	and answered yes to:	"Did your baby have any trouble in breathing at birth?"
		"Was your baby vigorously rubbed with a cloth or towel or any other stimulation to help to get your baby to breathe?"
	Register Data Extraction, documented that:	Stimulated the baby
Suction	Observed to:	Suction done for baby
	Survey maternal report, answered yes to:
	and answered yes to:	"Did your baby have any trouble in breathing at birth?"
		“Did anyone perform suction to your baby’s mouth or nose after birth to clean the airways?”
Bag-mask-ventilation	Observed to:	Bag-mask-ventilate baby
	Survey maternal report, answered yes to:
	and answered yes to:	"Did your baby have any trouble in breathing at birth?"
		"Did anyone use a plastic device to help the baby breathe?" (PROMPT: SHOW PICTURE OF BAG AND MASK)
	Register Data Extraction, documented that:	Bag-mask-ventilated newborn
