# Supplementary material for: Neonatal resuscitation: EN-BIRTH multi-country validation study
Source: BMC Pregnancy Childbirth. 2021 Mar 26;21(Suppl 1):235. doi: 10.1186/s12884-020-03422-9 (PMC7995695; doi:10.1186/s12884-020-03422-9)
Supplement: Supplementary file 4 — Additional file 4. EN-BIRTH data quality assurance for Gold standard – double observation and data entry. [file 12884_2020_3422_MOESM4_ESM.xlsx]

## Sheet: Sheet1
Every Newborn BIRTH multi-country validation study: informing measurement of coverage and quality of maternal and newborn care
Neonatal resuscitation: EN-BIRTH multi-country validation study
Additional File 4. EN-BIRTH Data Quality Assurance for Gold Standard – Double Observation and Data Entry
					Bangladesh				Bangladesh				Nepal				Tanzania				Tanzania
					Azimpur				Kushtia				Pokhara				Temeke				Muhimbili
					Tertiary				District				Regional				Regional				National
	Gold standard				n	valid n	% agreement	Kappa	n	valid n	% agreement	Kappa	n	valid n	% agreement	Kappa	n	valid n	% agreement	Kappa	n	valid n	% agreement	kappa
	Observation	Neonatal bag-mask-ventilation			175	0	NA	NA	181	10	100	1	894	163	99.4	0.964	1376	234	94.9	0.897	121	35	94.3	0.86
	Register Data Extraction				n	valid n	% agreement	Kappa	n	valid n	% agreement	Kappa	n	valid n	% agreement	Kappa	n	valid n	% agreement	Kappa	n	valid n	% agreement	kappa
	Labour Ward	Neonatal Bag-mask-ventilation			159		99.7	0.939	179	179	98.9	0.828					932	932	90.2	0.27	166	166	69.6	-0.035
	Key
	High/substantial for observation ≥0.71			<0.71
	High/substantial for data extraction ≥0.91			<0.91
	Valid n to calculate kappa includes only observed given/observed not given (excluding cases with missing data)
