# Supplementary material for: Neonatal resuscitation: EN-BIRTH multi-country validation study
Source: BMC Pregnancy Childbirth. 2021 Mar 26;21(Suppl 1):235. doi: 10.1186/s12884-020-03422-9 (PMC7995695; doi:10.1186/s12884-020-03422-9)
Supplement: Supplementary file 5 — Additional file 5. Validity measures for stimulation (AUC, IF, PPV, NPV) by hospital for EN-BIRTH study. [file 12884_2020_3422_MOESM5_ESM.xlsx]

## Sheet: Sheet1
Every Newborn BIRTH multi-country validation study: informing measurement of coverage and quality of maternal and newborn care
Neonatal resuscitation: EN-BIRTH multi-country validation study
Additional File 5. Validation of newborn stimulation in registers in EN-BIRTH study
	BD - Azimpur R	BD - Kushtia R	NP - Pokhara	TZ - Temeke	TZ - Muhimbili	All sites
	Tertiary	District	Regional	Regional	National	Pooled Random effects	Q	df	p-val.	i²	τ²
5.1 Stimulation - Survey reported - live births + fresh stillbirths
Observer coverage %	5.2 (4.4,6.1)	10.2 (9,11.5)	20.6 (19.6,21.5)	15.8 (15,16.7)	21 (19.7,22.4)	13.9 (8.7,20.1)	610	4	<0.001	99.3	0.009
Survey reported coverage %	0.7 (0.4,1.1)	2.2 (1.7,2.9)	0.7 (0.5,0.9)	0.6 (0.5,0.9)	1.4 (1,1.9)	1.0 (0.6,1.6)	42.6	4	<0.001	90.6	0.001
"Don't know" responses %	3.3 (2.7,4.1)	0.8 (0.5,1.3)	1.4 (1.1,1.7)	0.3 (0.1,0.4)	4 (3.3,4.9)	1.7 (0.6,3.3)	223.2	4	<0.001	98.2	0.004
Current survey - Count "don't know" as "no"
Sensitivity % (95% CI)	7.2 (3.5,12.9)	13.2 (9.1,18.5)	2.5 (1.7,3.6)	3.6 (2.4,5.2)	3.1 (1.7,5.1)	4.8 (2.5,7.8)	40.2	4	<0.001	90.1	0.004
Specificity % (95% CI)	99.7 (99.3,99.8)	99 (98.4,99.4)	99.8 (99.7,99.9)	99.8 (99.6,99.9)	99 (98.5,99.4)	99.5 (99.2,99.8)	38.8	4	<0.001	89.7	0.001
Percent agreement (TN+TP/n) all observed %	95	90.6	80.2	86.8	81.6	86.9 (80.9,92.0)	543.8	4	<0.001	99.3	0.009
Positive Predictive Value % (95% CI)	52.6 (28.9,75.6)	58 (43.2,71.8)	77.5 (61.5,89.2)	75 (57.8,87.9)	41.2 (24.6,59.3)
Negative Predictive Value % (95% CI)	95.3 (94.4,96)	91.4 (90.1,92.5)	80.2 (79.2,81.2)	86.8 (85.9,87.7)	82.2 (80.6,83.7)
AUC and "accuracy"	0.5, low	0.6, low	0.5, low	0.5, low	0.5, low
Inflation Factor and "Bias"	0.1, large	0.2, large	0, large	0, large	0.1, large
Consider only "yes" and "no" (exclude don't know)
Sensitivity (95% CI)	8.8 (4.3,15.5)	13.5 (9.2,18.8)	2.7 (1.8,3.7)	3.6 (2.4,5.2)	3.5 (1.9,5.7)	5.2 (2.7,8.4)	40.3	4	<0.001	90.1	0.005
Specificity (95% CI)	99.6 (99.3,99.8)	99 (98.4,99.4)	99.8 (99.6,99.9)	99.8 (99.6,99.9)	99 (98.5,99.4)	99.5 (99.1,99.8)	39.4	4	<0.001	89.8	0.001
Percent agreement (TN+TP/n) %	95.7	90.7	81	86.9	82.9	87.5 (81.5,92.5)	537.3	4	<0.001	99.3	0.009
Positive Predictive Value (95% CI)	52.6 (28.9,75.6)	58 (43.2,71.8)	77.5 (61.5,89.2)	75 (57.8,87.9)	41.2 (24.6,59.3)
Negative Predictive Value (95% CI)	96 (95.2,96.7)	91.5 (90.2,92.6)	81 (80,82)	87 (86.1,87.9)	83.5 (82,85)
AUC and "accuracy"	0.5, low	0.6, low	0.5, low	0.5, low	0.5, low
Inflation Factor and "Bias"	0.2, large	0.2, large	0, large	0, large	0.1, large
5.2 Stimulation - Register recorded - live births and fresh stillbirths
Observer coverage %	5.2 (4.4,6.1)	10.2 (9,11.5)	-	15.8 (15,16.7)	21 (19.7,22.4)	12.4 (6.7,19.6)	442.9	3	<0.001	99.3	0.01
Register recorded coverage %	0.8 (0.5,1.3)	7.7 (6.6,9)	-	17.4 (16.5,18.3)	34.8 (33.3,36.4)	12.3 (2.3,28.7)	1743.6	3	<0.001	99.8	0.044
Not recorded %	98.7 (98.1,99.1)	91.8 (90.5,93)	-	20 (19,21)	30.8 (29.2,32.3)	65.9 (20.7,97.8)	9236.8	3	<0.001	100	0.234
Not readable %	0.5 (0.3,0.9)	0.4 (0.2,0.9)	-	0.3 (0.2,0.5)	0.3 (0.1,0.5)	0.4 (0.3,0.5)	2.8	3	<0.001.43	0	0
Current HMIS - count "not recorded" as "no"
Sensitivity % (95% CI)	7.5 (3.3,14.2)	15.2 (10.5,21)	-	39.5 (36.5,42.6)	40.8 (37.2,44.5)	24.8 (13.3,38.5)	113.6	3	<0.001	97.4	0.022
Specificity % (95% CI)	99.5 (99.1,99.8)	93.1 (91.8,94.2)	-	86.8 (85.9,87.7)	66.8 (65,68.5)	89.4 (73.8,98.5)	1506.5	3	<0.001	99.8	0.044
Percent agreement (TN+TP/n) all observed %	95.1	85.6	-	79.3	61.3	81.9 (67.4,92.9)	1167.9	3	<0.001	99.7	0.03
Positive Predictive Value % (95% CI)	44.4 (21.5,69.2)	18.9 (13.1,25.8)	-	36.1 (33.2,38.9)	24.5 (22.1,27)
Negative Predictive Value % (95% CI)	95.5 (94.6,96.3)	91.2 (89.8,92.4)	-	88.4 (87.5,89.2)	81.1 (79.4,82.6)
AUC and "accuracy"	0.5, low	0.5, low	-	0.6, moderate	0.5, low
Inflation Factor and "Bias"	0.2, large	0.8, low	-	1.1, low	1.7, large
Consider only "yes" and "no" (exclude not recorded)
Sensitivity % (95% CI)	*	100 (88.4,100)	-	48.6 (45.1,52)	61 (56.6,65.3)	77.5 (60.4,90.8)	82.8	3	<0.001	96.4	0.029
Specificity % (95% CI)	*	0 (0,2.8)	-	83.4 (82.2,84.5)	52.2 (50,54.4)	28.3 (5.7,59.4)	1172.8	3	<0.001	99.7	0.101
Percent agreement (TN+TP/n) %	44.4	18.9	-	77.7	54	49.2 (28.9,69.7)	619.2	3	<0.001	99.5	0.043
Positive Predictive Value % (95% CI)	*	18.9 (13.1,25.8)	-	36.1 (33.2,38.9)	24.5 (22.1,27)
Negative Predictive Value % (95% CI)	*	NaN (0,100)	-	89.3 (88.4,90.3)	84.1 (81.9,86.1)
AUC and "accuracy"	*	0.5, low	-	0.7, moderate	0.6, low
Inflation Factor and "Bias"	*	5.3, large	-	1.4, moderate	2.5, large
* <10 counts in either column of 2x2 table
