# Supplementary material for: Neonatal resuscitation: EN-BIRTH multi-country validation study
Source: BMC Pregnancy Childbirth. 2021 Mar 26;21(Suppl 1):235. doi: 10.1186/s12884-020-03422-9 (PMC7995695; doi:10.1186/s12884-020-03422-9)
Supplement: Supplementary file 6 — Additional file 6. EN-BIRTH study – testing validity – stimulation coverage indicator 2 way tables. [file 12884_2020_3422_MOESM6_ESM.xlsx]

## Sheet: Sheet1
Every Newborn BIRTH multi-country validation study: informing measurement of coverage and quality of maternal and newborn care
Neonatal resuscitation: EN-BIRTH multi-country validation study
Additional File 6. EN-BIRTH Study – Testing validity – Stimulation Coverage Indicator 2 way tables.
				BD - Azimpur	BD - Kushtia	NP - Pokhara	TZ - Temeke	TZ - Muhimbili
		Gold Standard	2x2 table classification	Tertiary	District	Tertiary	District	Tertiary
Stimulation - live births + fresh stillbirths- all modes of birth
	Survey reported "given"	Stimulation given	True Positive	10	29	31	27	14
	Survey reported "given"	Stimulation not given	False Positive	9	21	9	9	20
	Survey reported "not given"	Stimulation given	False Negative	104	186	1136	719	391
	Survey reported "not given"	Stimulation not given	True Negative	2516	1999	4853	4810	1981
	Survey "Don't know"	Stimulation given	Positive	24	4	65	10	49
	Survey "Don't know"	Stimulation not given	Negative	67	15	20	4	51
Stimulation - live births + fresh stillbirths- all modes of birth
	Register complete "given"	stimulation given	True Positive	8	30	16	406	302
	Register complete "given"	stimulation not given	False Positive	10	129	43	720	933
	Register complete "not given"	stimulation given	False Negative	0	0	7	430	193
	Register complete "not given"	stimulation not given	True Negative	0	0	19	3607	1019
	Register not readable	stimulation given	Positive	0	1	2	2	0
	Register not readable	stimulation not given	Negative	11	8	18	20	9
	Register not recorded	stimulation given	Positive	99	166	1395	189	245
	Register not recorded	stimulation not given	Negative	2099	1723	5290	1106	846
