# Supplementary material for: Neonatal resuscitation: EN-BIRTH multi-country validation study
Source: BMC Pregnancy Childbirth. 2021 Mar 26;21(Suppl 1):235. doi: 10.1186/s12884-020-03422-9 (PMC7995695; doi:10.1186/s12884-020-03422-9)
Supplement: Supplementary file 7 — Additional file 7. Validity measures for BMV (AUC, IF, PPV, NPV) by hospital and denominator option for EN-BIRTH study. [file 12884_2020_3422_MOESM7_ESM.xlsx]

## Sheet: Sheet1
Every Newborn BIRTH multi-country validation study: informing measurement of coverage and quality of maternal and newborn care
Neonatal resuscitation: EN-BIRTH multi-country validation study
Additional File 7. Validity measures for BMV (AUC, IF, PPV, NPV) by hospital and denominator option for EN-BIRTH Study
	BD - Azimpur R	BD - Kushtia R	NP - Pokhara	TZ - Temeke	TZ - Muhimbili	All sites
	Tertiary	District	Regional	Regional	National	Pooled Random effects	Q	df	p-val.	i²	τ²
1.1 BMV - Survey reported - live births + fresh stillbirths
Observer coverage %	0.7 (0.4,1)	5.9 (5,7)	2.1 (1.8,2.5)	6.4 (5.9,7.1)	7.1 (6.3,8)	4.0 (1.7,7.0)	419.2	4	<0.001	99	0.006
Survey reported coverage %	0.5 (0.3,0.9)	1.9 (1.4,2.6)	0.3 (0.2,0.5)	0.7 (0.5,1)	1.4 (1,1.9)	0.9 (0.5,1.5)	54.9	4	<0.001	92.7	0.001
"Don't know" responses %	3.5 (2.8,4.3)	1 (0.7,1.6)	1.6 (1.3,1.9)	0.2 (0.1,0.4)	4.2 (3.5,5.1)	1.8 (0.6,3.6)	241.4	4	<0.001	98.3	0.004
Current survey - Count "don't know" as "no"
Sensitivity % (95% CI)	6.7 (0.2,31.9)	21 (14.2,29.2)	12.9 (7,21)	9.5 (6.2,13.8)	5 (2,10.1)	11.3 (6.4,17.5)	17	4	0.002	76.4	0.007
Specificity % (95% CI)	99.5 (99.2,99.7)	99.2 (98.7,99.5)	99.9 (99.7,99.9)	99.7 (99.5,99.8)	98.9 (98.3,99.2)	99.5 (99.1,99.8)	42.5	4	<0.001	90.6	0.001
Percent agreement (TN+TP/n) all observed %	99	94.9	98.4	95.6	93.7	96.6 (94.3,98.4)	239.2	4	<0.001	98.3	0.004
Positive Predictive Value % (95% CI)	7.1 (0.2,33.9)	60.5 (44.4,75)	61.9 (38.4,81.9)	58.5 (42.1,73.7)	20.6 (8.7,37.9)
Negative Predictive Value % (95% CI)	99.5 (99.1,99.7)	95.6 (94.6,96.4)	98.6 (98.2,98.8)	95.9 (95.3,96.4)	94.7 (93.7,95.5)
AUC and "accuracy"	0.5, low	0.6, moderate	0.6, low	0.5, low	0.5, low
Inflation Factor and "Bias"	0.9, low	0.4, large	0.2, large	0.2, large	0.2, large
Consider only "yes" and "no" (exclude don't know)
Sensitivity (95% CI)	10 (0.3,44.5)	21.7 (14.7,30.1)	19.1 (10.6,30.5)	9.8 (6.4,14.2)	6.3 (2.6,12.6)	85.0 (74.3,93.3)	5.5	4	0.238	27.5	0.006
Specificity (95% CI)	99.5 (99.2,99.7)	99.2 (98.7,99.5)	99.9 (99.7,99.9)	99.7 (99.5,99.8)	98.8 (98.3,99.2)	41.4 (29.9,53.4)	8.2	4	0.084	51.2	0.009
Percent agreement (TN+TP/n) %	99.2	95	99	95.7	94.5	58.4 (50.2,66.3)	6.2	4	0.186	35.3	0.003
Positive Predictive Value (95% CI)	7.1 (0.2,33.9)	60.5 (44.4,75)	61.9 (38.4,81.9)	58.5 (42.1,73.7)	20.6 (8.7,37.9)
Negative Predictive Value (95% CI)	99.7 (99.3,99.8)	95.7 (94.8,96.5)	99.1 (98.8,99.3)	96 (95.4,96.5)	95.6 (94.7,96.4)
AUC and "accuracy"	0.5, low	0.6, moderate	0.6, low	0.5, low	0.5, low
Inflation Factor and "Bias"	1.4, moderate	0.4, large	0.3, large	0.2, large	0.3, large
1.2 BMV - Register recorded - live births + fresh stillbirths
Observer coverage %	0.7 (0.4,1)	5.9 (5,7)	-	6.4 (5.9,7.1)	7.1 (6.3,8)	4.5 (1.8,8.4)	297.5	3	<0.001	99	0.007
Register recorded coverage %	0.9 (0.6,1.5)	7.2 (6.1,8.4)	-	5.4 (4.9,6)	5 (4.3,5.8)	4.3 (2.1,7.1)	159.2	3	<0.001	98.1	0.004
Not recorded %	98.9 (98.3,99.3)	92 (90.7,93.1)	-	9 (8.3,9.7)	45.4 (43.8,47.1)	66.0 (15.7,99.3)	11996.8	3	<0.001	100	0.304
Not readable %	0.2 (0.1,0.5)	0.8 (0.5,1.3)	-	0.3 (0.2,0.4)	0.2 (0.1,0.5)	0.3 (0.2,0.6)	12.8	3	0.005	76.6	0
Current HMIS - count "not recorded" as "no"
Sensitivity % (95% CI)	23.5 (6.8,49.9)	16.4 (10.2,24.4)	-	48.4 (43.6,53.4)	12.4 (8.6,17.2)	24.6 (7.2,48.1)	119.2	3	<0.001	97.5	0.059
Specificity % (95% CI)	99.2 (98.8,99.6)	93.4 (92.2,94.4)	-	97.6 (97.2,97.9)	95.5 (94.8,96.2)	96.8 (94.3,98.6)	150.3	3	<0.001	98	0.004
Percent agreement (TN+TP/n) all observed %	98.7	89	-	94.4	89.7	93.6 (88.8,97.2)	305.8	3	<0.001	99	0.008
Positive Predictive Value % (95% CI)	19 (5.4,41.9)	12.8 (7.9,19.3)	-	57.9 (52.5,63.1)	17.4 (12.2,23.8)
Negative Predictive Value % (95% CI)	99.4 (99,99.7)	94.9 (93.8,95.9)	-	96.5 (96,96.9)	93.5 (92.6,94.3)
AUC and "accuracy"	0.6, moderate	0.5, low	-	0.7, high	0.5, low
Inflation Factor and "Bias"	1.2, low	1.3, moderate	-	0.8, low	0.7, moderate
Consider only "yes" and "no" (exclude not recorded)
Sensitivity % (95% CI)	*	100 (82.4,100)	-	52.3 (47.2,57.4)	25.2 (17.8,33.8)	69.3 (40.1,91.9)	73.9	3	<0.001	95.9	0.079
Specificity % (95% CI)	*	0 (0,2.8)	-	97.3 (96.9,97.7)	91.9 (90.5,93.1)	45.1 (17.6,74.4)	1093.5	3	<0.001	99.7	0.092
Percent agreement (TN+TP/n) %	19	12.8	-	94.4	87.6	58.2 (35.7,79.0)	646.6	3	<0.001	99.5	0.051
Positive Predictive Value % (95% CI)	*	12.8 (7.9,19.3)	-	57.9 (52.5,63.1)	17.4 (12.2,23.8)
Negative Predictive Value % (95% CI)	*	NaN (0,100)	-	96.7 (96.2,97.1)	94.7 (93.6,95.7)
AUC and "accuracy"	*	0.5, low	-	0.7, high	0.6, low
Inflation Factor and "Bias"	*	7.8, large	-	0.9, low	1.4, moderate
2.1 BMV - Survey reported - non-crying
Observer coverage %	3.6 (2.1,6.2)	12 (9.5,15.1)	6.8 (5.7,8.2)	17.4 (15.7,19.2)	17.8 (15.4,20.4)	10.9 (6.1,17.0)	158.2	4	<0.001	97.5	0.01
Survey reported coverage %	2 (0.9,4.3)	3.8 (2.3,5.9)	1.2 (0.7,2)	2.5 (1.7,3.4)	2.5 (1.5,4.2)	2.3 (1.5,3.3)	13.5	4	0.009	70.3	0.001
"Don't know" responses %	9.7 (6.9,13.4)	1.8 (0.9,3.5)	3.7 (2.8,4.9)	0.7 (0.4,1.3)	8 (6,10.6)	4.1 (1.5,8.0)	110.2	4	<0.001	96.4	0.008
Current survey - Count "don't know" as "no"
Sensitivity % (95% CI)	9.1 (0.2,41.3)	16.1 (8,27.7)	14.7 (7.3,25.4)	10.8 (6.8,16)	7.4 (3,14.7)	11.6 (8.7,14.8)	3.7	4	0.452	0	0
Specificity % (95% CI)	98.2 (96.2,99.3)	98 (96.2,99.1)	99.5 (99,99.8)	98.9 (98.1,99.4)	98.4 (96.9,99.3)	98.7 (98.0,99.3)	11.8	4	0.019	66.1	0.001
Percent agreement (TN+TP/n) all observed %	95.4	87.9	95.3	86.8	84.1	90.4 (85.1,94.6)	105	4	<0.001	96.2	0.008
Positive Predictive Value % (95% CI)	14.3 (0.4,57.9)	52.6 (28.9,75.6)	62.5 (35.4,84.8)	60 (42.1,76.1)	46.7 (21.3,73.4)
Negative Predictive Value % (95% CI)	97.1 (94.7,98.6)	89.3 (86.2,91.9)	95.6 (94.4,96.7)	87.5 (85.7,89.2)	85.1 (82,87.9)
AUC and "accuracy"	0.5, low	0.6, low	0.6, low	0.5, low	0.5, low
Inflation Factor and "Bias"	0.6, moderate	0.3, large	0.2, large	0.2, large	0.2, large
Consider only "yes" and "no" (exclude don't know)
Sensitivity (95% CI)	*	16.9 (8.4,29)	21.3 (10.7,35.7)	11.1 (7,16.5)	9.2 (3.8,18.1)	86.0 (75.7,93.9)	1.3	4	0.866	0	0
Specificity (95% CI)	*	97.9 (96.1,99.1)	99.5 (99,99.8)	98.9 (98.1,99.4)	98.3 (96.7,99.3)	27.8 (14.2,43.7)	6.8	4	0.145	41.5	0.014
Percent agreement (TN+TP/n) %	96.2	88.3	96.7	87.2	86	56.4 (47.3,65.3)	1.4	4	0.846	0	0
Positive Predictive Value (95% CI)	*	52.6 (28.9,75.6)	62.5 (35.4,84.8)	60 (42.1,76.1)	46.7 (21.3,73.4)
Negative Predictive Value (95% CI)	*	89.7 (86.6,92.3)	97.1 (96,98)	87.9 (86,89.5)	87.1 (84,89.8)
AUC and "accuracy"	*	0.6, low	0.6, moderate	0.5, low	0.5, low
Inflation Factor and "Bias"	*	0.3, large	0.3, large	0.2, large	0.2, large
2.2 BMV - Register recorded - non-crying
Observer coverage %	3.6 (2.1,6.2)	12 (9.5,15.1)	-	17.4 (15.7,19.2)	17.8 (15.4,20.4)	12.1 (6.9,18.5)	80.4	3	<0.001	96.3	0.008
Register recorded coverage %	3.3 (1.6,6.4)	8.5 (6.2,11.5)	-	13 (11.5,14.7)	7.2 (5.7,9.1)	7.9 (4.4,12.2)	46.1	3	<0.001	93.5	0.005
Not recorded %	96.7 (93.6,98.4)	90.9 (87.8,93.3)	-	10.1 (8.8,11.7)	47.1 (43.9,50.4)	64.4 (19.2,97.4)	2076.4	3	<0.001	99.9	0.237
Not readable %	0 (0,1.7)	0.7 (0.2,2.1)	-	0.3 (0.1,0.7)	0 (0,0.5)	0.2 (0.0,0.6)	7.3	3	0.063	58.8	0
Current HMIS - count "not recorded" as "no"
Sensitivity % (95% CI)	25 (5.5,57.2)	11.1 (3.7,24.1)	-	46.8 (41.1,52.5)	13.5 (8.7,19.7)	23.7 (6.5,47.2)	72	3	<0.001	95.8	0.058
Specificity % (95% CI)	97.7 (95.1,99.2)	91.8 (88.8,94.3)	-	94.1 (92.8,95.3)	94.1 (92.2,95.7)	94.4 (92.4,96.1)	11.6	3	0.009	74.2	0.001
Percent agreement (TN+TP/n) all observed %	94.5	83.9	-	85.9	80	86.3 (81.1,90.8)	45.2	3	<0.001	93.4	0.005
Positive Predictive Value % (95% CI)	33.3 (7.5,70.1)	12.8 (4.3,27.4)	-	62.6 (56,68.9)	32.8 (21.8,45.4)
Negative Predictive Value % (95% CI)	96.6 (93.7,98.4)	90.5 (87.3,93.1)	-	89.3 (87.7,90.8)	83.7 (81,86.1)
AUC and "accuracy"	0.6, moderate	0.5, low	-	0.7, high	0.5, low
Inflation Factor and "Bias"	0.8, moderate	0.9, low	-	0.8, moderate	0.4, large
Consider only "yes" and "no" (exclude not recorded)
Sensitivity % (95% CI)	*	*	-	51.1 (45.1,57)	27.5 (18.1,38.6)	59.8 (35.6,81.7)	27.1	3	<0.001	88.9	0.043
Specificity % (95% CI)	*	*	-	93.4 (91.9,94.7)	89.1 (85.7,91.9)	47.7 (20.0,76.2)	234.3	3	<0.001	98.7	0.084
Percent agreement (TN+TP/n) %	33.3	12.8	-	85.8	79.1	58.0 (38.4,76.4)	117.5	3	<0.001	97.4	0.034
Positive Predictive Value % (95% CI)	*	*	-	62.6 (56,68.9)	32.8 (21.8,45.4)
Negative Predictive Value % (95% CI)	*	*	-	89.8 (88.1,91.4)	86.4 (82.7,89.5)
AUC and "accuracy"	*	*	-	0.7, high	0.6, low
Inflation Factor and "Bias"	*	*	-	0.8, low	0.8, low
3.1 BMV - Survey reported - non-breathing
Observer coverage %	3.9 (2.2,6.7)	18 (13.8,23)	5.1 (4.1,6.4)	19.2 (16.9,21.7)	15.9 (13.3,18.9)	11.5 (5.5,19.5)	179	4	<0.001	97.8	0.015
Survey reported coverage %	1.9 (0.8,4.3)	5.8 (3.4,9.6)	1 (0.5,1.8)	2.7 (1.7,4.1)	2.3 (1.2,4.3)	2.5 (1.3,4.1)	21.6	4	<0.001	81.5	0.002
"Don't know" responses %	10.6 (7.5,14.7)	2.3 (0.9,5.2)	3.2 (2.3,4.4)	0.6 (0.2,1.6)	7.1 (5,10)	4.1 (1.5,7.9)	73.9	4	<0.001	94.6	0.008
Current survey - Count "don't know" as "no"
Sensitivity % (95% CI)	0 (0,30.8)	20.8 (10.5,35)	16.7 (7,31.4)	11.3 (6.2,18.6)	8.2 (2.7,18.1)	12.8 (8.0,18.5)	6.3	4	0.175	36.9	0.003
Specificity % (95% CI)	98 (95.7,99.3)	97.6 (94.5,99.2)	99.6 (99,99.9)	98.8 (97.7,99.5)	98.7 (96.9,99.6)	98.7 (97.8,99.4)	11.7	4	0.02	65.8	0.001
Percent agreement (TN+TP/n) all observed %	94.9	83.3	96.7	86.1	86	90.1 (83.1,95.4)	121.3	4	<0.001	96.7	0.013
Positive Predictive Value % (95% CI)	0 (0,45.9)	66.7 (38.4,88.2)	58.3 (27.7,84.8)	61.9 (38.4,81.9)	50 (18.7,81.3)
Negative Predictive Value % (95% CI)	96.7 (94.1,98.4)	84.4 (79.2,88.7)	97.1 (96,98)	86.7 (84.1,89)	86.9 (83.3,89.9)
AUC and "accuracy"	0.5, low	0.6, low	0.6, low	0.6, low	0.5, low
Inflation Factor and "Bias"	0.6, moderate	0.3, large	0.3, large	0.2, large	0.2, large
Consider only "yes" and "no" (exclude don't know)
Sensitivity (95% CI)	*	22.2 (11.2,37.1)	26.9 (11.6,47.8)	11.6 (6.3,19)	10.4 (3.5,22.7)	NA	NA	NA	NA	NA	NA
Specificity (95% CI)	*	97.6 (94.5,99.2)	99.6 (99,99.9)	98.8 (97.7,99.5)	98.6 (96.8,99.5)	NA	NA	NA	NA	NA	NA
Percent agreement (TN+TP/n) %	95.7	84.1	98	86.4	88.1	59.5 (48.7,69.8)	2.5	4	0.639	0	0
Positive Predictive Value (95% CI)	*	66.7 (38.4,88.2)	58.3 (27.7,84.8)	61.9 (38.4,81.9)	50 (18.7,81.3)
Negative Predictive Value (95% CI)	*	85.2 (80.1,89.5)	98.4 (97.5,99)	87 (84.4,89.3)	89.1 (85.6,92)
AUC and "accuracy"	*	0.6, low	0.6, moderate	0.6, low	0.5, low
Inflation Factor and "Bias"	*	0.3, large	0.5, large	0.2, large	0.2, large
3.2 BMV - Register recorded - non-breathing
Observer coverage %	3.9 (2.2,6.7)	18 (13.8,23)	-	19.2 (16.9,21.7)	15.9 (13.3,18.9)	13.6 (7.5,21.1)	67.6	3	<0.001	95.6	0.01
Register recorded coverage %	2.9 (1.3,6.1)	8.2 (5.1,12.7)	-	14.9 (12.8,17.3)	7.1 (5.4,9.4)	8.0 (3.7,13.7)	51	3	<0.001	94.1	0.008
Not recorded %	97.1 (93.9,98.7)	90.5 (85.8,93.8)	-	9.7 (8,11.8)	46.6 (42.8,50.4)	64.2 (19.3,97.2)	1343.4	3	<0.001	99.8	0.234
Not readable %	0 (0,1.9)	1.3 (0.3,4)	-	0.2 (0,0.8)	0 (0,0.7)	0.2 (0.0,0.7)	7.7	3	0.053	61	0.001
Current HMIS - count "not recorded" as "no"
Sensitivity % (95% CI)	25 (5.5,57.2)	11.1 (3.1,26.1)	-	51.3 (44,58.5)	15.7 (9.4,24)	25.6 (7.2,50.2)	54	3	<0.001	94.4	0.062
Specificity % (95% CI)	98.3 (95.6,99.5)	92.3 (87.7,95.7)	-	93.8 (92,95.4)	94.5 (92.3,96.2)	94.8 (92.5,96.7)	11.2	3	0.011	73.2	0.002
Percent agreement (TN+TP/n) all observed %	94.6	79.7	-	85.6	82.1	85.9 (80.2,90.8)	33.9	3	<0.001	91.1	0.005
Positive Predictive Value % (95% CI)	42.9 (9.9,81.6)	21.1 (6.1,45.6)	-	66.7 (58.5,74.1)	34.7 (21.7,49.6)
Negative Predictive Value % (95% CI)	96.2 (92.9,98.2)	85 (79.5,89.5)	-	88.9 (86.6,90.9)	85.8 (82.8,88.4)
AUC and "accuracy"	0.6, moderate	0.5, low	-	0.7, high	0.6, low
Inflation Factor and "Bias"	0.6, moderate	0.5, moderate	-	0.8, low	0.4, large
Consider only "yes" and "no" (exclude not recorded)
Sensitivity % (95% CI)	*	*	-	56.8 (49.2,64.2)	33.3 (20.8,47.9)	62.5 (38.8,83.4)	17.3	3	0.001	82.7	0.039
Specificity % (95% CI)	*	*	-	93.2 (91.1,94.9)	89.9 (86,93)	55.9 (31.1,79.2)	104.7	3	<0.001	97.1	0.054
Percent agreement (TN+TP/n) %	42.9	21.1	-	86.1	82.1	68.2 (53.0,81.6)	44.4	3	<0.001	93.2	0.018
Positive Predictive Value % (95% CI)	*	*	-	66.7 (58.5,74.1)	34.7 (21.7,49.6)
Negative Predictive Value % (95% CI)	*	*	-	89.9 (87.6,92)	89.3 (85.4,92.5)
AUC and "accuracy"	*	*	-	0.7, high	0.6, moderate
Inflation Factor and "Bias"	*	*	-	0.8, low	1, low
* <10 counts in either column of 2x2 table
