# Supplementary material for: Neonatal resuscitation: EN-BIRTH multi-country validation study
Source: BMC Pregnancy Childbirth. 2021 Mar 26;21(Suppl 1):235. doi: 10.1186/s12884-020-03422-9 (PMC7995695; doi:10.1186/s12884-020-03422-9)
Supplement: Supplementary file 8 — Additional file 8. EN-BIRTH study – testing validity – BMV coverage indicator 2 way tables. [file 12884_2020_3422_MOESM8_ESM.xlsx]

## Sheet: Sheet1
Every Newborn BIRTH multi-country validation study: informing measurement of coverage and quality of maternal and newborn care
Neonatal resuscitation: EN-BIRTH multi-country validation study
Additional File 8. EN-BIRTH Study – Testing validity – BMV Coverage Indicator 2 way tables.
				BD - Azimpur	BD - Kushtia	NP - Pokhara	TZ - Temeke	TZ - Muhimbili
		Gold Standard	2x2 table classification	Tertiary	District	Tertiary	District	Tertiary
BMV - live births + fresh stillbirths - all modes of birth
	Survey reported "given"	BMV given	True Positive	1	26	13	24	7
	Survey reported "given"	BMV not given	False Positive	13	17	8	17	27
	Survey reported "not given"	BMV given	False Negative	9	94	55	222	104
	Survey reported "not given"	BMV not given	True Negative	2612	2094	5942	5303	2263
	Survey "Don't know"	BMV given	Positive	5	4	33	7	28
	Survey "Don't know"	BMV not given	Negative	90	19	63	6	77
	Register complete "given"	BMV given	True Positive	4	19	4	202	31
	Register complete "given"	BMV not given	False Positive	17	129	5	147	147
	Register complete "not given"	BMV given	False Negative	0	0	3	184	92
	Register complete "not given"	BMV not given	True Negative	0	0	82	5345	1658
	Register not readable	BMV given	Positive	0	0	0	1	1
	Register not readable	BMV not given	Negative	4	17	31	17	7
	Register not recorded	BMV given	Positive	13	97	138	30	125
	Register not recorded	BMV not given	Negative	2189	1795	6527	554	1486
BMV - non-crying - all modes of birth
	Survey reported "given"	BMV given	True Positive	1	10	10	21	7
	Survey reported "given"	BMV not given	False Positive	6	9	6	14	8
	Survey reported "not given"	BMV given	False Negative	6	49	37	168	69
	Survey reported "not given"	BMV not given	True Negative	303	428	1246	1215	467
	Survey "Don't know"	BMV given	Positive	4	3	21	6	18
	Survey "Don't know"	BMV not given	Negative	30	6	29	4	30
	Register complete "given"	BMV given	True Positive	3	5	1	144	22
	Register complete "given"	BMV not given	False Positive	6	34	2	86	45
	Register complete "not given"	BMV given	False Negative	0	0	2	138	58
	Register complete "not given"	BMV not given	True Negative	0	0	27	1215	367
	Register not readable	BMV given	Positive	0	0	0	1	0
	Register not readable	BMV not given	Negative	0	3	6	4	0
	Register not recorded	BMV given	Positive	9	40	101	25	83
	Register not recorded	BMV not given	Negative	256	379	1413	154	355
BMV - non-breathing - all modes of birth
	Survey reported "given"	BMV given	True Positive	0	10	7	13	5
	Survey reported "given"	BMV not given	False Positive	6	5	5	8	5
	Survey reported "not given"	BMV given	False Negative	6	35	19	99	43
	Survey reported "not given"	BMV not given	True Negative	267	202	1151	664	352
	Survey "Don't know"	BMV given	Positive	4	3	16	3	13
	Survey "Don't know"	BMV not given	Negative	29	3	23	2	18
	Register complete "given"	BMV given	True Positive	3	4	1	100	17
	Register complete "given"	BMV not given	False Positive	4	15	2	50	32
	Register complete "not given"	BMV given	False Negative	0	0	2	76	34
	Register complete "not given"	BMV not given	True Negative	0	0	25	680	285
	Register not readable	BMV given	Positive	0	0	0	0	0
	Register not readable	BMV not given	Negative	0	3	5	2	0
	Register not recorded	BMV given	Positive	9	32	70	19	57
	Register not recorded	BMV not given	Negative	226	178	1308	79	264
