# Supplementary material for: Neonatal resuscitation: EN-BIRTH multi-country validation study
Source: BMC Pregnancy Childbirth. 2021 Mar 26;21(Suppl 1):235. doi: 10.1186/s12884-020-03422-9 (PMC7995695; doi:10.1186/s12884-020-03422-9)
Supplement: Supplementary file 9 — Additional file 9. Validity measures for survey-reported crying at birth by hospital for EN-BIRTH study. [file 12884_2020_3422_MOESM9_ESM.xlsx]

## Sheet: Sheet1
Every Newborn BIRTH multi-country validation study: informing measurement of coverage and quality of maternal and newborn care
Neonatal resuscitation: EN-BIRTH multi-country validation study
Additional File 9. Validity measures for survey-reported crying at birth by hospital for EN-BIRTH Study
	BD - Azimpur R	BD - Kushtia R	NP - Pokhara	TZ - Temeke	TZ - Muhimbili	All sites
	Tertiary	District	Regional	Regional	National	Pooled Random effects	Q	df	p-val.	i²	τ²
Cry at birth - Survey reported - live births + fresh stillbirths
Observer prevalence %	86.7 (85.3,87.9)	75.7 (73.8,77.4)	77.4 (76.4,78.3)	72 (70.9,73)	72.6 (71.1,74.1)	77.1 (72.0,81.8)	301.9	4	<0.001	98.7	0.004
Survey reported prevalence %	94.4 (93.4,95.2)	94.3 (93.3,95.2)	95.8 (95.3,96.3)	93 (92.3,93.6)	90.5 (89.3,91.6)	93.7 (91.9,95.3)	100.3	4	<0.001	96.0	0.002
"Don't know" responses %	0.8 (0.5,1.2)	1.2 (0.8,1.7)	1.3 (1,1.6)	0.8 (0.6,1)	2.6 (2,3.3)	1.3 (0.8,1.8)	43.9	4	<0.001	90.9	0.001
Current survey - Count "don't know" as "no"
Sensitivity % (95% CI)	96 (95.1,96.7)	98.5 (97.8,99)	97.3 (96.8,97.7)	97.7 (97.2,98.1)	95.4 (94.3,96.3)	97.1 (96.1,97.9)	45.7	4	<0.001	91.3	0.001
Specificity % (95% CI)	15.7 (12.2,19.8)	15.2 (12.3,18.5)	8.7 (7.3,10.2)	18.1 (16.2,20.2)	21.4 (18.3,24.8)	15.6 (10.8,21.0)	87.4	4	<0.001	95.4	0.006
Percent agreement (TN+TP/n) all observed %	85.3	78.4	77	76.6	76.3	78.8 (75.6,81.9)	113.7	4	<0.001	96.5	0.002
Positive Predictive Value % (95% CI)	88.1 (86.8,89.3)	78.5 (76.7,80.2)	78.3 (77.2,79.3)	76.8 (75.7,78)	77.8 (76,79.5)
Negative Predictive Value % (95% CI)	37.6 (30,45.7)	76.4 (67.2,84.1)	48.5 (42.4,54.7)	73.6 (68.7,78.1)	61.7 (55,68)
AUC and "accuracy"	0.6, low	0.6, low	0.5, low	0.6, low	0.6, low
Inflation Factor and "Bias"	1.1, low	1.2, moderate	1.2, low	1.3, moderate	1.2, low
Consider only "yes" and "no" (exclude don't know)
Sensitivity (95% CI)	96.9 (96.1,97.6)	99 (98.4,99.5)	98.3 (97.9,98.6)	98.2 (97.7,98.6)	97.6 (96.7,98.2)	98.0 (97.4,98.6)	28.2	4	<0.001	85.8	0.001
Specificity (95% CI)	15.7 (12.2,19.8)	12.7 (10,15.9)	6.6 (5.4,8)	17.2 (15.3,19.3)	18.3 (15.3,21.5)	13.8 (8.8,19.6)	105.4	4	<0.001	96.2	0.008
Percent agreement (TN+TP/n) %	86	78.6	77.5	76.9	77.4	79.4 (76.1,82.5)	121.6	4	<0.001	96.7	0.002
Positive Predictive Value (95% CI)	88.1 (86.8,89.3)	78.5 (76.7,80.2)	78.3 (77.2,79.3)	76.8 (75.7,78)	77.8 (76,79.5)
Negative Predictive Value (95% CI)	44 (35.5,52.9)	80.5 (70.3,88.4)	52.7 (45.3,60)	77.3 (72.4,81.8)	71.9 (64.2,78.7)
AUC and "accuracy"	0.6, low	0.6, low	0.5, low	0.6, low	0.6, low
Inflation Factor and "Bias"	1.1, low	1.3, moderate	1.3, moderate	1.3, moderate	1.2, moderate
