# Supplementary material for: Neonatal resuscitation: EN-BIRTH multi-country validation study
Source: BMC Pregnancy Childbirth. 2021 Mar 26;21(Suppl 1):235. doi: 10.1186/s12884-020-03422-9 (PMC7995695; doi:10.1186/s12884-020-03422-9)
Supplement: Supplementary file 10 — Additional file 10. EN-BIRTH study – testing validity – cry at birth 2 way tables. [file 12884_2020_3422_MOESM10_ESM.xlsx]

## Sheet: Sheet1
Every Newborn BIRTH multi-country validation study: informing measurement of coverage and quality of maternal and newborn care
Neonatal resuscitation: EN-BIRTH multi-country validation study
Additional File 10. EN-BIRTH Study – Testing validity – Cry at birth 2 way tables.
				BD - Azimpur	BD - Kushtia	NP - Pokhara	TZ - Temeke	TZ - Muhimbili
		Gold Standard	2x2 table classification	Tertiary	District	Tertiary	District	Tertiary
Cry at birth - live births + fresh stillbirths- all modes of birth
	Survey reported "cried"	Cried in first minute	True Positive	2348	1651	4976	3975	1800
	Survey reported "cried"	No cry in first minute	False Positive	317	452	1383	1198	514
	Survey reported "no cry"	Cried in first minute	False Negative	75	16	88	73	45
	Survey reported "no cry"	No cry in first minute	True Negative	59	66	98	249	115
	Survey "Don't know"	Cried in first minute	Positive	23	9	51	22	42
	Survey "Don't know"	No cry in first minute	Negative	0	15	33	16	25
