# Supplementary material for: Neonatal resuscitation: EN-BIRTH multi-country validation study
Source: BMC Pregnancy Childbirth. 2021 Mar 26;21(Suppl 1):235. doi: 10.1186/s12884-020-03422-9 (PMC7995695; doi:10.1186/s12884-020-03422-9)
Supplement: Supplementary file 14 — Additional file 14. Numerators and denominators for observed, survey-reported and register-recorded indicators. [file 12884_2020_3422_MOESM14_ESM.xlsx]

## Sheet: Sheet1
Every Newborn BIRTH multi-country validation study: informing measurement of coverage and quality of maternal and newborn care
Neonatal resuscitation: EN-BIRTH multi-country validation study
Additional File 14. Numerators and denominators for observed, survey-reported and register-recorded indicators
	Azimpur BD	Kushtia BD	Pokhara NP	Temeke TZ	Muhimbili TZ	Sum
BMV
Observation
All live births and fresh stillbirths
Did not receive BMV	2884	2213	7057	6271	3329	21754
Received BMV	19	139	154	431	255	998
Total	2903	2352	7211	6702	3584	22752
Non-crying
Did not receive BMV	371	483	1504	1517	778	4653
Received BMV	14	66	110	319	168	677
Total	385	549	1614	1836	946	5330
Non-breathing
Did not receive BMV	324	237	1391	860	592	3404
Received BMV	13	52	75	204	112	456
Total	337	289	1466	1064	704	3860
No response to suction/stimulation
Did not receive BMV	2	2	2	8	16	30
Received BMV	5	18	36	70	41	170
Total	7	20	38	78	57	200
Any BMV received
Received BMV	19	139	154	431	255	998
Total	19	139	154	431	255	998
Survey
All live births and fresh stillbirths
Did not receive BMV	2621	2188	5997	5525	2367	18698
Received BMV	14	43	21	41	34	153
Don't know	95	23	96	13	105	332
Missing	110	50	612	106	184	1062
Total	2840	2304	6726	5685	2690	20245
Non-crying
Did not receive BMV	309	477	1283	1383	536	3988
Received BMV	7	19	16	35	15	92
Don't know	34	9	50	10	48	151
Missing	27	31	170	51	73	352
Total	377	536	1519	1479	672	4583
Non-breathing
Did not receive BMV	273	237	1170	763	395	2838
Received BMV	6	15	12	21	10	64
Don't know	33	6	39	5	31	114
Missing	17	26	156	37	53	289
Total	329	284	1377	826	489	3305
No response to suction/stimulation
Did not receive BMV	2	12	5	25	17	61
Received BMV	0	5	5	5	2	17
Don't know	4	1	10	1	5	21
Missing	1	2	10	10	8	31
Total	7	20	30	41	32	130
Any BMV received
Did not receive BMV	9	94	55	222	104	484
Received BMV	1	26	13	24	7	71
Don't know	5	4	33	7	28	77
Missing	4	11	28	32	30	105
Total	19	135	129	285	169	737
Register
All live births and fresh stillbirths
Did not receive BMV	0	0	85	5529	1750	7364
Received BMV	21	148	9	349	178	705
Not readable	4	17	31	18	8	78
Not recorded	2202	1892	6665	584	1611	12954
Total	2227	2057	6790	6480	3547	21101
Non-crying
Did not receive BMV	0	0	29	1353	425	1807
Received BMV	9	39	3	230	67	348
Not readable	0	3	6	5	0	14
Not recorded	265	419	1514	179	438	2815
Total	274	461	1552	1767	930	4984
Non-breathing
Did not receive BMV	0	0	27	756	319	1102
Received BMV	7	19	3	150	49	228
Not readable	0	3	5	2	0	10
Not recorded	235	210	1378	98	321	2242
Total	242	232	1413	1006	689	3582
No response to suction/stimulation
Did not receive BMV	0	0	0	21	26	47
Received BMV	3	0	1	37	6	47
Not readable	0	0	0	0	0	0
Not recorded	4	16	35	12	21	88
Total	7	16	36	70	53	182
Any BMV received
Did not receive BMV	0	0	3	184	92	279
Received BMV	4	19	4	202	31	260
Not readable	0	0	0	1	1	2
Not recorded	13	97	138	30	125	403
Total	17	116	145	417	249	944
Stimulation
Observation
All live births and fresh stillbirths
Did not receive stimulation	2752	2112	5728	5640	2832	19064
Received stimulation	151	240	1483	1062	752	3688
Total	2903	2352	7211	6702	3584	22752
Survey
All live births and fresh stillbirths
Did not receive stimulation	2620	2185	5989	5529	2372	18695
Received stimulation	19	50	40	36	34	179
Don't know	91	19	85	14	100	309
Missing	110	50	612	106	184	1062
Total	2840	2304	6726	5685	2690	20245
Register
All live births and fresh stillbirths
Did not receive stimulation	0	0	26	4037	1212	5275
Received stimulation	18	159	59	1126	1235	2597
Not readable	11	9	20	22	9	71
Not recorded	2198	1889	6685	1295	1091	13158
Total	2227	2057	6790	6480	3547	21101
Cry at birth
Observation
All live births and fresh stillbirths
Cried within one minute	2499	1708	5514	4712	2510	16943
No positive cry in one minute	385	549	1614	1836	946	5330
Missing	19	95	83	154	128	479
Total	2903	2352	7211	6702	3584	22752
Survey
All live births and fresh stillbirths
Cried at birth	2679	2169	6423	5242	2374	18887
Did not cry at birth	137	103	197	353	180	970
Don't know	23	27	85	43	68	246
Missing	1	5	21	47	68	142
Total	2840	2304	6726	5685	2690	20245
